# Supplementary material for: VTA glutamatergic projections to the nucleus accumbens suppress psychostimulant-seeking behavior
Source: Neuropsychopharmacology. 2024 Jun 26;49(12):1905–15. doi: 10.1038/s41386-024-01905-3 (PMC11473768; doi:10.1038/s41386-024-01905-3)
Supplement: Supplementary file 2 — Source data [file 41386_2024_1905_MOESM2_ESM.xlsx]

## Sheet: Figure 1D
Figure 1D
Group	Mouse	PT: Cocaine-paired chamber	PT: Saline-paired chamber	PT: Connecting chamber	T: Cocaine-paired chamber	T: Saline-paired chamber	T: Connecting chamber
eYFP	1	32.3667	42.4111	25.2333	44.6556	27.8667	27.4889
	2	31.3889	47.0778	21.5333	57.1	20.8111	22.0889
	3	32.1667	46.5222	21.3111	51	21.7778	27.2222
	4	48.4778	26.2	25.3222	45.0556	30.1333	24.8111
	5	44.9444	24.6889	30.3778	45.3222	24.8778	29.8
	6	41.2556	34.6111	24.1222	61.5889	20.8444	17.5667
Group	Mouse	PT: Cocaine-paired chamber	PT: Saline-paired chamber	PT: Connecting chamber	T: Cocaine-paired chamber	T: Saline-paired chamber	T: Connecting chamber
ChR2-eYFP	1	35.7111	40.1667	24.1222	56.9667	19.2444	23.7778
	2	21.2667	52.5444	26.1889	44.9556	26.8333	28.2222
	3	20.2667	51.8	27.9333	40.9556	32.4889	26.5444
	4	48.4333	28.9778	22.5889	53.4111	23.0222	23.5667
	5	31.5556	36.0556	32.4	56.1444	17.6778	26.1778
	6	41.3444	33.8333	24.7778	63.6444	16	20.3556
	7	51.1222	23.9111	24.9556	61.6444	17.5333	20.8333
	8	48.7333	30.6778	20.5889	38.6778	33.8	27.5222

## Sheet: Figure 1E
Figure 1E
Group	Mouse	PT: Cocaine-paired chamber	PT: Saline-paired chamber	PT: Connecting chamber	T: Cocaine-paired chamber	T: Saline-paired chamber	T: Connecting chamber	ET: Cocaine-paired chamber	ET: Saline-paired chamber	ET: Connecting chamber	ST: Cocaine-paired chamber	ST: Saline-paired chamber	ST: Connecting chamber	CT: Cocaine-paired chamber	CT: Saline-paired chamber	CT: Connecting chamber
eYFP	1	56.9111	19.6667	23.4333	76.7111	11.3333	11.9556	75.9778	14.9111	9.11111	31.4556	38.1889	30.2444	73.0111	14.0667	12.9222
	2	40.6889	24.7111	34.5889	45.4778	27.3778	27.1444	23.8889	56.8778	19.2333	36.8	36.7667	26.4222	67.1	13.7444	19.1556
	3	31.2556	37.0444	31.7	44.5	28.5778	26.9222	25.3667	46.7222	27.9111	39.2444	28.1333	32.6222	27.6222	44.0444	28.3222
	4	45.7889	26.8	27.4111	51.1556	30.2778	18.5667	38.6333	33.1	28.2667	36.5111	34.8778	28.6	46.4667	36.1222	17.4111
	5	29.0222	36	34.9889	60.7889	21.1133	18.0978	4.22469	4.48469	2.40173	39.2667	37.1111	23.6222	41.7333	29.4222	28.8444
	6	15.4556	64.4333	20.1111	86.1	8	5.9	26.2444	50.2	23.5556	44.4889	41.1	14.4	76.6667	9.53333	13.8
Group	Mouse	PT: Cocaine-paired chamber	PT: Saline-paired chamber	PT: Connecting chamber	T: Cocaine-paired chamber	T: Saline-paired chamber	T: Connecting chamber	ET: Cocaine-paired chamber	ET: Saline-paired chamber	ET: Connecting chamber	ST: Cocaine-paired chamber	ST: Saline-paired chamber	ST: Connecting chamber	CT: Cocaine-paired chamber	CT: Saline-paired chamber	CT: Connecting chamber
ChR2-eYFP	1	52.1222	20.6111	27.2667	40.3333	30.4667	29.2	57.4889	18.2111	24.3	39.0778	31.1111	29.8222	79.4222	7.43333	13.1444
	2	29.0556	34.0778	36.8667	34.9556	38.8667	26.1667	51.0222	25.8444	23.1333	35.3778	34.7444	29.8778	59.1889	21.2667	19.5444
	3	13.3444	58.0778	28.5778	16.6444	56.5	26.8556	11.8778	68.9	19.2222	36.6889	25.3444	37.9667	57.0933	19.8778	23.0311
	4	26.7889	32.7333	40.4778	43.8556	35.3667	20.7778	27.6556	41.4556	30.8889	34.1667	41.9111	23.9111	30.5889	39.1556	30.2556
	5	30.7889	47.1	22.1111	23.9333	49.5778	26.4889	40.0333	41.3333	18.6333	38.6556	30.7222	30.6111	56.0889	22.8111	21.1111
	6	42.7444	20.8889	36.3667	70.6222	10.7667	18.6111	37.6156	39.1489	23.2356	45.7667	28.8444	25.3889	60.1778	8.72222	31.1

## Sheet: Figure 1F
Figure 1F
Group	Mouse	PT: Cocaine-paired chamber	PT: Saline-paired chamber	PT: Connecting chamber	T: Cocaine-paired chamber	T: Saline-paired chamber	T: Connecting chamber	ET: Cocaine-paired chamber	ET: Saline-paired chamber	ET: Connecting chamber	ST: Cocaine-paired chamber	ST: Saline-paired chamber	ST: Connecting chamber	CT: Cocaine-paired chamber	CT: Saline-paired chamber	CT: Connecting chamber
eYFP	129434	38.0833	41.3667	20.55	37.1	26.2222	36.6778	21.4	45.4556	33.1444	27.0333	40.7444	32.2222	54.4667	33.6889	11.8444
	129435	35.45	33.7	30.85	40.8778	34.9222	24.2	41.3556	35.5111	23.1333	45.4889	33.8667	20.6444	42.3222	42.9444	14.7333
	129437	21.6167	53.8833	24.5	42.7444	29.4333	27.8111	43.0111	31.1444	25.8444	30.9667	39.9222	29.1111	79.5889	14.2222	6.18889
	129438	32.6333	37.6333	29.7333	44.7111	27.0333	28.2556	31.9667	37.1333	30.9	38.2333	25.1556	36.6111	59.1778	28.3111	12.5111
	129439	31.0667	34.05	34.8833	47.9889	21.3222	30.6889	28.1333	42.5	29.3667	36.8889	35.0556	28.0556	41.7333	38.3	19.9667
	129440	60.45	18.4167	21.1333	61.6778	17.3556	20.9667	45.7667	24.2889	29.9444	37.1222	33.9222	28.9556	71.4667	18.8	9.73333
	129443	47.7667	22.6	29.6333	35.5889	28.5222	35.8889	29.1111	36.1667	34.7222	36.7556	39.5778	23.6667	53.0444	31.6667	15.2889
	129447	22.1167	51.1167	26.7667	39.2444	30.6556	30.1	32.6778	38.6	28.7222	34.9444	36.9333	28.1222	40.4	34.5889	25.0111
Group	Mouse	PT: Cocaine-paired chamber	PT: Saline-paired chamber	PT: Connecting chamber	T: Cocaine-paired chamber	T: Saline-paired chamber	T: Connecting chamber	ET: Cocaine-paired chamber	ET: Saline-paired chamber	ET: Connecting chamber	ST: Cocaine-paired chamber	ST: Saline-paired chamber	ST: Connecting chamber	CT: Cocaine-paired chamber	CT: Saline-paired chamber	CT: Connecting chamber
ChR2-eYFP	129411	28	38.8667	33.1333	49.1111	26.6889	24.2	31.4778	42.9778	25.5444	40.7	38.3333	20.9667	37.8889	40.7667	21.3444
	129412	30.3167	26.4	43.2833	54.7444	21.9556	23.3	34.1222	41.0889	24.7889	31.9333	37.8111	30.2556	46.0556	36.9889	16.9556
	129420	16.35	39.1667	44.4833	27.8444	45.2667	26.8889	31.3889	38.3556	30.2556	31.7556	40	28.2444	27.5222	49.5889	22.8889
	129422	30.8167	31.6167	37.5667	38.4556	41.0111	20.5333	39.4667	40.8	19.7333	37.4	44.1444	18.4556	39.9778	39.0111	21.0111
	129423	38.55	30.4833	30.9667	36.5889	28.6111	34.8111	28.1333	37.1222	34.7444	34.7111	33.1778	32.1111	30.1556	49.6778	20.1667
	129426	45.5333	30.15	24.3167	54.2444	18.9333	26.8222	44.5	26.1444	29.3556	44.8889	28.5444	26.5667	47.0778	39.2556	13.6667
	129429	30.25	31.5833	38.1667	38.3111	35.6556	26.0333	34.5889	41.6889	23.7222	37.6778	40.6778	21.6444	40.0111	46.5778	13.4111
	129432	64.9667	17.5667	17.4667	46.4778	38.8667	25.7667	50.8889	28.7778	20.3333	57	25.9444	17.0556	58.9444	29.2667	11.7889
	129428	18.5667	59.9333	21.5	51.9	31.4444	16.6556	25.4778	63.2	11.3222	26.0889	54.2778	19.6333	6.8	90.5222	2.67778

## Sheet: Figure 2C
Figure 2C
Group	Mouse	PT: Cocaine-paired chamber	PT: Saline-paired chamber	PT: Connecting chamber	T: Cocaine-paired chamber	T: Saline-paired chamber	T: Connecting chamber	ET: Cocaine-paired chamber	ET: Saline-paired chamber	ET: Connecting chamber	RT: Cocaine-paired chamber	RT: Saline-paired chamber	RT: Connecting chamber
eYFP	215444	47.0778	25.1333	27.7889	56.6444	23.7111	19.6444	33.4556	35.6889	30.8556	40.5333	31.5667	27.9
	215445	35.8667	31.5778	32.5556	33.4889	32.3667	34.1444	30.6222	34.6222	34.7556	24	49.8333	26.1667
	215446	34.5111	28.1333	37.3556	57.0444	15.3333	27.6222	37.4333	29.7556	32.8111	50.4556	26.7111	22.8333
	215035	13.6222	60.5	25.8778	65.8222	15.3667	18.8111	23.6778	57.0889	19.2333	58.0444	15.7111	26.2444
	215037	45.9667	22.4889	31.5444	55.8556	16.4667	27.6778	46.5444	22.5	30.9556	48.4556	28.9	22.6444
	215038	33.1556	31.9111	34.9333	56.1333	18.2	25.6667	39.0444	30.0111	30.9444	54	27.7	18.3
	215454	27.4444	52.4111	20.1444	29.7667	43.1111	27.1222	35.9889	29.8778	34.1333	44.1667	33.1222	22.7111
Group	Mouse	PT: Cocaine-paired chamber	PT: Saline-paired chamber	PT: Connecting chamber	T: Cocaine-paired chamber	T: Saline-paired chamber	T: Connecting chamber	ET: Cocaine-paired chamber	ET: Saline-paired chamber	ET: Connecting chamber	ST: Cocaine-paired chamber	ST: Saline-paired chamber	ST: Connecting chamber
ChR2-eYFP	212956	14.2556	71.3778	14.3667	45.6778	24.8222	29.5	24.9778	37.3	37.7222	49.1778	35.8333	14.9889
	212959	56.7667	25.1111	18.1222	60.5889	20.1778	19.2333	46.7	24.3333	28.9667	31.1444	50.0778	18.7778
	212960	38.6222	22.2111	39.1667	51.7	18.1444	30.1556	44.8333	23.3222	31.8444	24.9111	56.8778	18.2111
	215030	22.0556	50.7444	27.2	42.8444	33.4444	23.7111	34.4667	39.0333	26.5	26.9	51.6889	21.4111
	215031	11.6889	45.5444	42.7667	42.1	34.0889	23.8111	24.9667	45.4111	29.6222	12.2333	71.9889	15.7778
	215032	55.1667	21.2333	23.6	54.3	21.1889	24.5111	38.9778	26.7778	34.2444	24.0778	50.1444	25.7778
	215034	47.3333	21.5556	31.1111	35.8333	29.4889	34.6778	31.6222	41.6	26.7778	24.6333	51.1444	24.2222

## Sheet: Figure 3C
Figure 3C
Group	Mouse	PT: Cocaine-paired chamber	PT: Saline-paired chamber	PT: Connecting chamber	T: Cocaine-paired chamber	T: Saline-paired chamber	T: Connecting chamber	ET: Cocaine-paired chamber	ET: Saline-paired chamber	ET: Connecting chamber	ST: Cocaine-paired chamber	ST: Saline-paired chamber	ST: Connecting chamber	CT: Cocaine-paired chamber	CT: Saline-paired chamber	CT: Connecting chamber	CT: Cocaine-paired chamber	CT: Saline-paired chamber	CT: Connecting chamber
eYFP	181477	33.4778	37.8333	28.6889	54.1444	19.7444	26.1111	27.1556	29.0778	43.7667	23.2889	39.1333	37.5778	44.7889	35.8111	19.4	52.6333	31.9667	15.4
	181479	17.4556	65.9111	16.6333	33.6	38.9333	27.4667	23.4222	43.2444	33.3333	28.3778	43.1444	28.4778	54.2889	25.9778	19.7333	27.8333	47.3111	24.8556
	181480	14.2	65.8111	19.9889	62.2556	19.5778	18.1667	39.1556	24.8222	36.0222	41	29.9111	29.0889	87.6778	5.46667	6.85556	56.5778	33.6778	9.74444
	181481	54.7444	23.3667	21.8889	40.3778	35.2667	24.3556	35.7778	30.1889	34.0333	43.1	23.5889	33.3111	32.6333	46.9333	20.4333	68.3444	24.4111	7.24444
	181482	16.4778	66.4556	17.0667	29.8778	40.9667	29.1556	26.0444	27.7222	46.2333	27.2333	33.1778	39.5889	51.5889	25.4778	22.9333	44.3333	36.6667	19
	181484	47.8333	24.6889	27.4778	39.5667	33.8889	26.5444	32.6667	31.4889	35.8444	40.4556	32.5889	26.9556	35.1222	43.7778	21.1	33.9111	44.5111	21.5778
	181488	74.1778	11.7111	14.1111	56.2556	11.3111	32.4333	41.7222	21.7444	36.5333	13.9	64.4556	21.6444	60.5778	23.5333	15.8889	68.5667	18.4778	12.9556
	181491	37.7556	40.2917	21.9528	46.1181	27.0542	26.8278	33.3222	28.9583	37.7194	33.7125	36.0625	30.225	55.3611	27.7431	16.8958	54.175	31.2167	14.6083
Group	Mouse	PT: Cocaine-paired chamber	PT: Saline-paired chamber	PT: Connecting chamber	T: Cocaine-paired chamber	T: Saline-paired chamber	T: Connecting chamber	ET: Cocaine-paired chamber	ET: Saline-paired chamber	ET: Connecting chamber	ST: Cocaine-paired chamber	ST: Saline-paired chamber	ST: Connecting chamber	CT: Cocaine-paired chamber	CT: Saline-paired chamber	CT: Connecting chamber	CT: Cocaine-paired chamber	CT: Saline-paired chamber	CT: Connecting chamber
ChR2-eYFP	181493	49	28.4333	22.5667	27.6333	39.3333	33.0333	38.2667	26.2556	35.4778	26.0778	41.2889	32.6333	61.2222	19.8556	18.9222	29.1889	51.3778	19.4333
	181495	26.2	48.1444	25.6556	29.0222	33.7667	37.2111	27.3222	39.8667	32.8111	40.6778	41.2444	18.0778	73.8333	19	7.16667	67.3333	25.3	7.36667
	181496	55.8889	20.4556	23.6556	29.4444	41.8778	28.6778	24.2667	40.1556	35.5778	26.7	42.1556	31.1444	38.3	31.0444	30.6556	18.7	47.6889	33.6111
	181498	14.3111	64.7444	20.9444	39.6667	34.6222	25.7111	30.9333	22.4556	46.6111	43.9778	25.8667	30.1556	66	14.9778	19.0222	12.4667	40.8556	46.6778
	181501	22.2	50.1333	27.6667	34.4	30.4667	35.1333	34.1889	28.0667	37.7444	24.2111	43.7667	32.0222	55.8111	31.4778	12.7111	58.0778	27.6667	14.2556
	183062	54.0111	19.3556	26.6333	22.8667	55.2667	21.8667	37	16.8444	46.1556	49.2111	17.9	32.8889	84.8556	5.3	9.84444	21.2556	57.0222	21.7222
	183063	43.4	28.8444	27.7556	36.3556	29.2444	34.4	37.6667	27.3333	35	34.7444	24.6333	40.6222	77.4778	10.1556	12.3667	65.3222	21.9667	12.7111
	183064	36.5	34.9	28.6	26.2667	55.2667	18.4667	37.7	37.0556	25.2444	35.8	32.7556	31.4444	46.1444	29.8111	24.0444	21.8333	63.4444	14.7222

## Sheet: Figure 3E
Figure 3E
Group	Mouse	PT: Cocaine-paired chamber	PT: Saline-paired chamber	PT: Connecting chamber	T: Cocaine-paired chamber	T: Saline-paired chamber	T: Connecting chamber	ET: Cocaine-paired chamber	ET: Saline-paired chamber	ET: Connecting chamber	ST: Cocaine-paired chamber	ST: Saline-paired chamber	ST: Connecting chamber	CT: Cocaine-paired chamber	CT: Saline-paired chamber	CT: Connecting chamber	CT: Cocaine-paired chamber	CT: Saline-paired chamber	CT: Connecting chamber
eYFP	183237	4.91111	86.6333	8.45556	71.2556	12.0889	16.6556	45.7222	24.4111	29.8667	22.1444	48.7111	29.1444	68.7	17.0222	14.2778	67.7667	21.4667	10.7667
	183985	29.0333	48.4556	22.5111	49.1444	26.5889	24.2667	25.1	42.3333	32.5667	39.6	40.6444	19.7556	69.6333	19.5444	10.8222	60.5	30.3444	9.15556
	183986	58.3222	17.2333	24.4444	58.0333	21.5222	20.4444	35.8667	25.0556	39.0778	41.6	28.5333	29.8667	57.9889	31.1889	10.8222	50.4556	43.3667	6.17778
	183987	29.9889	39.0444	30.9667	37.5111	27.1556	35.3333	29.8	27.7556	42.4444	31.9333	31.0333	37.0333	37.4556	34.6111	27.9333	39.3222	31.7556	28.9222
	185005	43.7667	24.1444	32.0889	62.1222	17.1333	20.7444	37.2778	25.7333	36.9889	37.5889	31.9778	30.4333	71.1111	18.0444	10.8444	58.7222	32.9667	8.31111
	185006	54.3889	18.4889	27.1222	54.7667	23.9333	21.3	35.2222	33.1444	31.6333	31.7889	44.2111	24	90.9	2.42222	6.67778	51.5889	32.1333	16.2778
Group	Mouse	PT: Cocaine-paired chamber	PT: Saline-paired chamber	PT: Connecting chamber	T: Cocaine-paired chamber	T: Saline-paired chamber	T: Connecting chamber	ET: Cocaine-paired chamber	ET: Saline-paired chamber	ET: Connecting chamber	ST: Cocaine-paired chamber	ST: Saline-paired chamber	ST: Connecting chamber	CT: Cocaine-paired chamber	CT: Saline-paired chamber	CT: Connecting chamber	CT: Cocaine-paired chamber	CT: Saline-paired chamber	CT: Connecting chamber
ChR2-eYFP	181065	37.1667	34.2556	28.5778	49.0222	24.2333	26.7444	39.1	26.8667	34.0333	31.8222	28.9333	39.2444	67.5667	22.7	9.73333	61.8667	27.5111	10.6222
	181066	48.2444	28.4	23.3556	49.4889	34.4889	16.0222	38.2556	29.9111	31.8333	31.2889	38.9333	29.7778	49.5222	37.5778	12.9	43.4111	51.7222	4.86667
	181068	56.9333	16.4111	26.6556	42.5	26.5667	30.9333	28.8	37.6222	33.5778	26.0444	32.7	41.2556	50.5556	32.0556	17.3889	54.9	31.3444	13.7556
	183232	37.2333	20.9889	41.7778	61.5667	16.9	21.5333	45.7333	18.5556	35.7111	36.2	24.2333	39.5667	53.9333	17.9333	28.1333	74.0333	16.2667	9.7
	183233	31.9333	30.4222	37.6444	50.3889	15.8444	33.7667	33.4111	25.9889	40.6	36.0444	23.6778	40.2778	61.7444	21.1	17.1556	64.8889	24.2444	10.8667
	183998	20.9222	56.4889	22.5889	34.2889	32.4889	33.2222	24.6222	33.0889	42.2889	26.9556	43.0444	30	49.6333	39.6556	10.7111	33.6556	56.7333	9.61111
	183994	6.08889	80.4111	13.5	26.3778	55.4444	18.1778	28.3	31.5667	40.1333	21.8	48.8222	29.3778	28.5556	49.3333	22.1111	26.4667	55.6444	17.8889
	183995	56.5333	20.1333	23.3333	58.7222	17.7222	23.5556	39.6778	22.2667	38.0556	47.4111	23.4444	29.1444	56.7667	31.9	11.3333	53.1333	32.1889	14.6778

## Sheet: Figure 3F
Figure 3F
Group	Mouse	PT: Cocaine-paired chamber	PT: Saline-paired chamber	PT: Connecting chamber	T: Cocaine-paired chamber	T: Saline-paired chamber	T: Connecting chamber	ET: Cocaine-paired chamber	ET: Saline-paired chamber	ET: Connecting chamber	ST: Cocaine-paired chamber	ST: Saline-paired chamber	ST: Connecting chamber	CT: Cocaine-paired chamber	CT: Saline-paired chamber	CT: Connecting chamber	CT: Cocaine-paired chamber	CT: Saline-paired chamber	CT: Connecting chamber
eYFP	185830	10.0222	72.0333	17.9444	52.1111	26.6111	21.2778	25.8222	36.6111	37.5667	43	26.7444	30.2556	70.0889	17.4	12.5111	69.7333	22.5667	7.7
	185833	68.1889	13.2667	18.5444	69.2889	14.4556	16.2556	59.3556	16.0444	24.6	8.67778	81.0444	10.2778	88.2667	6.66667	5.06667	89.8222	7.86667	2.31111
	185834	30.3111	37.3111	32.3778	46.2667	24.4222	29.3111	26.2222	26.3556	47.4222	29.2	32.6222	38.1778	46.9667	31.7778	21.2556	45.5444	38.0111	16.4444
	185835	56.9667	18.5	24.5333	71.0778	14.0667	14.8556	34.4	28.1333	37.4667	48.8778	21.6778	29.4444	66.9222	18.0222	15.0556	70.5222	14.5556	14.9222
	185836	21.1444	55.7889	23.0667	30.0333	43.4778	26.4889	23.1444	37.5111	39.3444	24.4444	36.2444	39.3111	33.4444	46.6778	19.8778	42.6778	48.6333	8.68889
	185837	22.5222	42.5111	34.9667	33.4667	38.7667	27.7667	24.6556	42.4889	32.8556	24.1	45.5333	30.3667	39.5333	39.8111	20.6556	44.3	39	16.7
	185838	46.2778	24.8444	28.8778	46.9	23.4333	29.6667	33.9778	20.3667	45.6556	37.0667	25.6111	37.3222	52.5222	33.8444	13.6333	70.8556	23.2667	5.87778
	185840	34.4667	38.7111	26.8222	48.6417	26.7681	24.5903	32.25	29.4597	38.2903	32.2083	36.8639	30.9278	56.5306	28.4681	15.0014	61.9972	27.4889	10.5139
Group	Mouse	PT: Cocaine-paired chamber	PT: Saline-paired chamber	PT: Connecting chamber	T: Cocaine-paired chamber	T: Saline-paired chamber	T: Connecting chamber	ET: Cocaine-paired chamber	ET: Saline-paired chamber	ET: Connecting chamber	ST: Cocaine-paired chamber	ST: Saline-paired chamber	ST: Connecting chamber	CT: Cocaine-paired chamber	CT: Saline-paired chamber	CT: Connecting chamber	CT: Cocaine-paired chamber	CT: Saline-paired chamber	CT: Connecting chamber
ChR2-eYFP	185819	50.0222	23.6556	26.3222	41.3667	32.8	25.8333	34.6667	29.9667	35.3667	27.5889	41.6111	30.8	41.7444	45.5222	12.7333	37.1778	49.2667	13.5556
	185822	53.9667	22.0667	23.9667	61.3778	18.7778	19.8444	33.9333	30.2	35.8667	39.2444	27.7333	33.0222	55.7889	31.4778	12.7333	56.9667	34.9778	8.05556
	185823	33.2333	32.2111	34.5556	52.9	18.7	28.4	32.2	20.9889	46.8111	30.8444	27.5444	41.6111	47.0333	34.5444	18.4222	51.5778	42.0333	6.38889
	185824	14.0222	72.3444	13.6333	37.1778	42.2111	20.6111	30.4778	31.1333	38.3889	31.3667	35.2778	33.3556	65.1778	19.0444	15.7778	49.3148	40.4519	10.2333
	185825	42.5333	42.4	15.0667	64.0222	14.4333	21.5444	22.8	42.8444	34.3556	31.8889	40.0333	28.0778	53.5667	33.8556	12.5778	67.1667	25.9333	6.9
	185827	29.1222	42.5	28.3778	45.3111	32.4556	22.2333	26.0778	26.6667	47.2556	35.1889	28.2778	36.5333	43.3	30.4778	26.2222	51.6667	31.9444	16.3889

## Sheet: Figure 4C
Figure 4C
		Day 1		Day 2		Day 3		Day 4		Day 5		Day 6		Day 7		Day 8		Day 9		Day 10
Group	Mouse	AL	IL	AL	IL	AL	IL	AL	IL	AL	IL	AL	IL	AL	IL	AL	IL	AL	IL	AL	IL
eYFP	211121	9	7	8	2	6	6	15	10	15	17	25	15	29	7	29	22	28	13	31	12
	211122	4	6	4	3	7	2	7	0	8	1	25	1	8	1	35	7	10	0	31	9
	211148	4	2	6	3	7	2	11	7	11	3	11	10	54	15	18	7	56	5	17	8
	211127	3	2	15	8	7	0	10	3	21	6	11	5	15	14	13	4	11	3	31	9
	211128	3	2	5	0	5	0	6	0	21	6	9	1	11	5	35	7	12	1	17	7
	173066	2	1	6	0	6	1	28	0	21	0	24	2	22	1	28	9	37	7	39	0
	173067	2	1	6	3	8	1	38	2	29	2	27	0	39	0	33	0	23	3	24	0
	173070	2	3	4	0	9	1	29	2	17	1	31	2	31	1	24	6	73	2	51	2
	173071	2	0	5	0	6	0	23	0	21	0	109	4	26	0	22	2	88	5	17	1
	173074	6	4	4	1	12	1	23	4	33	5	32	17	26	36	30	25	26	28	29	9
	173077	2	1	4	1	12	0	35	1	26	1	28	1	34	4	20	2	21	5	24	1
	173079	2	1	6	0	10	0	29	2	32	0	29	0	25	3	18	0	26	4	23	4
	173729	26	0	18	4	22	2	8	21	17	34	85	4	150	5	150	5	38	6	64	4
		Day 1		Day 2		Day 3		Day 4		Day 5		Day 6		Day 7		Day 8		Day 9		Day 10
Group	Mouse	AL	IL	AL	IL	AL	IL	AL	IL	AL	IL	AL	IL	AL	IL	AL	IL	AL	IL	AL	IL
ChR2-eYFP	211136	4	5	9	35	10	39	37	30	35	31	32	6	34	23	47	30	46	14	35	17
	211138	3	13	5	6	6	1	9	1	25	1	29	2	24	4	20	5	28	4	33	1
	211140	24	0	36	6	26	9	32	4	37	2	51	1	50	7	44	0	32	3	47	1
	211142	3	0	5	1	6	1	3	1	15	0	26	5	37	4	25	0	43	1	31	7
	211145	4	1	8	0	5	0	0	2	7	0	33	0	23	9	28	3	29	5	27	0
	170511	4	7	4	12	10	7	17	17	33	6	49	7	60	11	159	11	24	12	33	11
	170513	2	0	5	0	11	0	28	3	45	0	47	0	34	0	18	0	29	0	23	0
	170517	2	0	5	1	7	0	28	0	40	0	51	5	34	29	23	31	27	10	40	9
	173062	5	2	7	0	7	0	29	1	28	0	40	2	53	0	21	0	39	1	41	1
	173112	3	9	5	16	7	4	17	19	19	17	35	23	31	21	32	4	57	12	56	21
	173113	3	0	5	1	7	3	10	0	14	5	15	12	15	3	18	8	19	9	18	6
	173114	4	1	6	2	11	7	17	19	20	10	26	15	22	7	29	6	29	5	28	6
	173536	5	2	7	0	14	1	29	0	23	0	23	0	32	0	36	0	48	1	39	3

## Sheet: Figure 4D
Figure 4D
Group	Mouse	Day 1	Day 2	Day 3	Day 4	Day 5	Day 6	Day 7	Day 8	Day 9	Day 10
eYFP	211121	8	8	6	14	11	24	26	26	24	25
	211122	4	4	6	6	5	13	8	8	7	11
	211148	4	6	7	8	11	5	19	16	18	13
	211127	3	12	7	7	5	9	12	10	9	12
	211128	3	4	5	5	6	9	9	10	11	17
	173066	2	6	6	10	19	11	14	24	29	30
	173067	2	5	8	11	13	16	11	12	11	11
	173070	2	4	9	12	12	13	14	12	26	22
	173071	2	5	6	10	14	28	12	13	13	14
	173074	5	4	8	11	12	11	11	16	18	19
	173077	2	4	8	10	16	12	17	16	16	19
	173079	2	6	8	9	10	16	11	14	14	14
	173729	13	11	9	7	10	40	63	48	35	31
Group	Mouse	Day 1	Day 2	Day 3	Day 4	Day 5	Day 6	Day 7	Day 8	Day 9	Day 10
ChR2-eYFP	211136	3	8	8	22	27	25	29	37	35	28
	211138	3	5	5	8	16	23	17	18	21	26
	211140	12	20	14	22	23	27	36	33	30	28
	211142	3	5	6	3	11	15	17	13	16	17
	211145	3	6	5	0	7	13	11	15	14	14
	170511	3	4	9	10	10	14	14	25	13	13
	170513	2	5	10	9	9	11	11	10	15	14
	170517	2	5	7	9	9	15	15	15	17	19
	173062	5	7	6	8	9	17	11	11	16	13
	173112	3	5	6	13	10	13	13	14	18	18
	173113	3	4	7	10	12	13	13	14	14	15
	173114	4	6	11	15	15	22	19	23	25	22
	173536	5	6	14	26	21	22	28	29	30	25

## Sheet: Figure 4E
Figure 4E
		Self-administration		Extinction		ST		CT		CT
Group	Mouse	AL	IL	AL	IL	AL	IL	AL	IL	AL	IL
eYFP	211121	31	12	10	8	0	13	51	4	44	18
	211122	52	6	13	16	13	8	11	9	49	3
	211148	17	8	9	11	0	0	122	33	78	46
	211127	15	5	7	3	19	18	55	1	57	9
	211128	17	7	9	0	4	0	54	0	55	0
	173066	39	0	7	79	16	187	72	17	40	113
	173067	24	0	9	25	6	20	70	17	90	43
	173070	51	2	14	16	1	3	31	28	40	9
	173071	17	1	9	25	8	0	49	10	257	53
	173074	29	64	8	56	0	17	40	94	17	12
	173077	24	1	8	0	14	3	23	5	117	13
	173079	23	4	9	5	0	4	25	0	50	9
	173729	64	4	8	0	6	3	302	17	74	27
		Self-administration		Extinction		ST		CT		CT
Group	Mouse	AL	IL	AL	IL	AL	IL	AL	IL	AL	IL
ChR2-eYFP	211136	35	17	7	10	5	6	0	0	58	19
	211138	33	1	12	17	6	8	6	6	51	6
	211140	47	1	12	1	0	0	25	17	147	17
	211142	31	7	13	9	0	12	25	3	188	17
	211145	27	0	11	9	51	4	70	1	102	0
	170511	33	11	6	37	5	114	17	199	31	55
	170513	23	0	2	8	0	0	2	5	25	4
	170517	40	9	5	22	9	11	7	41	43	26
	173062	41	1	6	18	4	31	32	44	87	42
	173112	56	21	2	3	6	3	0	3	68	32
	173113	18	6	19	48	1	12	3	36	24	30
	173114	28	6	12	113	14	51	25	34	93	32
	173536	39	3	6	25	6	29	18	45	77	41

[truncated: 11 more sheets: Figure 5C, SF 4C, SF 4E, SF 5C, SF 6C, SF 6D, SF 6E, SF 9F, SF 9H, SF 10C, SF 10D]
